# Supplementary material for: Identification of Potential Therapeutic Targets Against Anthrax-Toxin-Induced Liver and Heart Damage
Source: Toxins (Basel). 2025 Jan 24;17(2):54. doi: 10.3390/toxins17020054 (PMC11861023; doi:10.3390/toxins17020054)
Supplement: Supplementary file 1 [file toxins-17-00054-s001.zip]

Archive with 7 entries (7 files):
- Supplementary Figures S1-S4.pdf
- Supplementary Table S1.pdf
- Supplementary Table S2.pdf
- Supplementary Table S3.pdf
- Supplementary Table S4.pdf
- Supplementary Table S5.pdf
- Supplementary Table S6.pdf
